# Supplementary material for: Transcriptome Analysis Reveals Potential Regulatory Genes Related to Heat Tolerance in Holstein Dairy Cattle
Source: Genes (Basel). 2020 Jan 7;11(1):68. doi: 10.3390/genes11010068 (PMC7017222; doi:10.3390/genes11010068)
Supplement: Supplementary file 1 [file genes-11-00068-s001.zip]

Archive with 8 entries (7 files):
- Supplementary File for Genes/S1 Figure.png
- Supplementary File for Genes/S1 Table.xlsx
- Supplementary File for Genes/S2 Table.xlsx
- Supplementary File for Genes/S3 Table.xlsx
- Supplementary File for Genes/S4 Table.xlsx
- Supplementary File for Genes/S5 Table.xlsx
- Supplementary File for Genes/S6 Table.xlsx
- Supplementary File for Genes/
