# Supplementary material for: Transcriptome Analysis Reveals Potential Regulatory Genes Related to Heat Tolerance in Holstein Dairy Cattle
Source: Genes (Basel). 2020 Jan 7;11(1):68. doi: 10.3390/genes11010068 (PMC7017222; doi:10.3390/genes11010068)
Supplement: Supplementary file 1 [file genes-11-00068-s001.zip › Supplementary File for Genes/S1 Table.xlsx]

## Sheet: Sheet1
Primers for differentialy expressed genes in RNA-seq
mRNA	Primer sequence
ZNF449_F	GACCTTTACAGACACCAACGACTT
ZNF449_R	TTCTCACCCGAATGAGTTTTCA
LOXL4_F	CTGCCCTTGAAGTCACCATAAT
LOXL4_R	CCAGGACCCACCAACCGT
CCDC196_F	GATGATGCAAGAGGGAGGCT
CCDC196_R	TCCACCCATTTCGGAGGA
SERPINB4_F	GCCTTCATTTTCAGGGTCGC
SERPINB4_R	TGCTGTTGGTCTTGATGTGCTT
RBM44_F	TGGCTCCCTAAAAGTCGCTAA
RBM44_R	TTGTTGCCCTGCTTGCTGT
AOX1_F	CGCCGTGATAGCCGATTC
AOX1_R	CACATTTCCATACTCCAGTTTCCT
CDH22_F	CTCCCGTCCATGCTCCTG
CDH22_R	CCTCCACCACGAAGAACTGG
