# Supplementary material for: Transcriptome Analysis Reveals Potential Regulatory Genes Related to Heat Tolerance in Holstein Dairy Cattle
Source: Genes (Basel). 2020 Jan 7;11(1):68. doi: 10.3390/genes11010068 (PMC7017222; doi:10.3390/genes11010068)
Supplement: Supplementary file 1 [file genes-11-00068-s001.zip › Supplementary File for Genes/S2 Table.xlsx]

## Sheet: Sheet1
Eigen values and variance contribution ratio of measured indicators and characteristic value of principal components
Principal component	Eigen value	Variance contribution ratio (%)	Accumulated Variance contribution ratio (%)	Eigen vector of measured indicators
				RT	RR	MYC
PC1	2.1366	71.22	71.22	0.636423	-0.366844	0.678522
PC2	0.8069	26.9	98.12	0.392421	0.911304	0.124625
PC3	0.0564	1.88	100	0.664057	-0.186952	-0.723932
