# Supplementary material for: Transcriptome Analysis Reveals Potential Regulatory Genes Related to Heat Tolerance in Holstein Dairy Cattle
Source: Genes (Basel). 2020 Jan 7;11(1):68. doi: 10.3390/genes11010068 (PMC7017222; doi:10.3390/genes11010068)
Supplement: Supplementary file 1 [file genes-11-00068-s001.zip › Supplementary File for Genes/S3 Table.xlsx]

## Sheet: Sheet1
Membership value of 42 dairy cows
Variety code	Membership value of principal component		RW	Sort
	Comp1	Comp2
140190	0.887149	1	0.918087	1
(NH190)
130712	0.906547	0.716095	0.854334	2
(NH712)
150065	1	0.274865	0.801201	3
(NH065)
393	0.837569	0.555766	0.760312	4
3876	0.924898	0.216459	0.730677	5
140125	0.850336	0.301309	0.699818	6
2859	0.862432	0.1999	0.680796	7
130719	0.743052	0.456615	0.664524	8
150332	0.797629	0.199678	0.633699	9
150006	0.762001	0.284625	0.631126	10
140271	0.75817	0.270571	0.624493	11
150210	0.632335	0.531271	0.604628	12
150206	0.557094	0.644741	0.581123	13
4465	0.712068	0.216761	0.576277	14
150143	0.642822	0.364333	0.566473	15
150157	0.615992	0.27633	0.522872	16
150289	0.593473	0.196624	0.484675	17
150313	0.509391	0.388161	0.476155	18
130555	0.462046	0.399217	0.444821	19
140156	0.29762	0.809765	0.438027	20
150342	0.521928	0.088838	0.403195	21
150099	0.511518	0	0.371283	22
150135	0.366039	0.384074	0.370983	23
4359	0.492355	0.0044	0.35858	24
150341	0.257497	0.590669	0.348837	25
150315	0.288497	0.481446	0.341394	26
1270	0.209937	0.681365	0.339181	27
150176	0.370786	0.24805	0.337137	28
263	0.231745	0.588034	0.329423	29
140019	0.318976	0.316114	0.318192	30
150172	0.348724	0.181045	0.302754	31
150001	0.226319	0.440134	0.284937	32
150296	0.30297	0.23096	0.283228	33
140208	0.200129	0.436418	0.264908	34
140203	0.712068	0.216761	0.576277	35
298	0.862432	0.1999	0.680796	36
136142	0.797629	0.199678	0.633699	37
150275	0.924898	0.216459	0.730677	38
150301	0.906547	0.716095	0.854334	39
150196(HT196)	0.837569	0.555766	0.760312	40
150051	0.850336	0.301309	0.699818	41
(HT051)
150183	1	0.274865	0.801201	42
(HT183)
