# Supplementary material for: Transcriptome Analysis Reveals Potential Regulatory Genes Related to Heat Tolerance in Holstein Dairy Cattle
Source: Genes (Basel). 2020 Jan 7;11(1):68. doi: 10.3390/genes11010068 (PMC7017222; doi:10.3390/genes11010068)
Supplement: Supplementary file 1 [file genes-11-00068-s001.zip › Supplementary File for Genes/S4 Table.xlsx]

## Sheet: Sheet1
Description of the RNA-Seq data in the 5 dairy cattle blood tissues.
Type	HT183	HT196	NH065	NH190	NH712
Read Length	150	150	150	150	150
Total Clean Reads	49477986	49284084	61179020	49391522	51999960
Clean Reads GC(%)	52.4	53.9	53	53.2	53.2
Clean Reads Q20(%)	97.7;97.6	97.6;97.2	97.8;96.9	97.6;97.2	97.7;97.4
Clean Reads Q30(%)	94.0;93.5	93.9;92.6	94.1;91.8	93.9;92.7	94.0;93.1
GC(%)	52.4;52.4	53.9;53.9	53.0;53.0	53.2;53.1	53.2;53.1
Multiple mapped reads	0.5143	0.5243	0.5117	0.529	0.5055
Unique mapped reads	0.2351	0.228	0.2422	0.2504	0.2285
Detected SNP Number	72445	71666	90999	55911	85797
Detected InDel Number	5139	4946	6451	3975	6256
SKIP	28942	28750	29028	28844	29020
MSKIP	8586	8538	8604	8536	8570
IR	3330	2842	2892	2942	3374
MIR	424	368	350	404	426
AE	9615	9486	9484	9480	9625
XSKIP	5056	5008	5052	5026	5098
XMSKIP	1058	1060	1062	1070	1066
XIR	1500	1370	1344	1446	1590
XMIR	158	164	140	186	200
XAE	1050	1021	1035	1042	1065
