# Supplementary material for: Transcriptome Analysis Reveals Potential Regulatory Genes Related to Heat Tolerance in Holstein Dairy Cattle
Source: Genes (Basel). 2020 Jan 7;11(1):68. doi: 10.3390/genes11010068 (PMC7017222; doi:10.3390/genes11010068)
Supplement: Supplementary file 1 [file genes-11-00068-s001.zip › Supplementary File for Genes/S5 Table.xlsx]

## Sheet: Sheet1
The description of DEGs.
	Name	Length	logFC	Pvalue
XLOC_031221	-	476	-9.65899	0.0256605
GeneID:104972363	LOC104972363	1952	2.34869	0.0292257
XLOC_026100	-	209	4.51452	0.0397042
XLOC_024424	-	783	-4.15648	0.0429401
XLOC_004301	-	1702	5.79366	0.00170068
XLOC_018942	-	2460	-1.71575	0.0295033
XLOC_006932	-	1192	-5.44591	0.0211819
XLOC_026061	-	969	-5.53004	0.0091386
GeneID:781302	GPR88	2064	4.33782	0.0224851
XLOC_010077	-	1964	-4.97052	0.032563
GeneID:100299080	SAPCD2	3181	1.49058	0.0372619
GeneID:112449073	LOC112449073	703	5.63812	0.000888182
GeneID:281161	FGF2	6594	4.86971	0.0170912
GeneID:104972612	LOC104972612	2037	-1.94833	0.0172077
XLOC_004737	-	635	1.60475	0.000216847
GeneID:280734	BPI	1972	1.79744	0.000712182
XLOC_014211	-	988	4.74814	0.0409469
GeneID:112446743	LOC112446743	1078	2.67229	0.0280332
XLOC_014728	-	761	2.73793	0.0134957
GeneID:100337244	LOC100337244	3511	-2.9319	0.00467624
GeneID:511791	ALAS2	1938	1.64064	0.00223517
GeneID:100139916	LOC100139916	1567	2.68919	0.00520494
GeneID:614781	LOC614781	3419	-1.6445	0.0416717
XLOC_001138	-	1134	3.25146	0.0423428
GeneID:104968460	DNAAF3	2287	4.59142	0.0427001
GeneID:540147	CDH22	3483	-4.99215	0.033473
GeneID:100140149	HBA1	592	4.75359	0.0285805
GeneID:280873	MX2	3628	-2.05409	0.00144301
GeneID:786942	LOC786942	628	2.47041	6.6225e-05
XLOC_009612	-	1206	-2.72369	0.0399597
GeneID:100335553	LOC100335553	3302	-1.83827	0.0460551
XLOC_014071	-	1643	3.19499	0.0263425
XLOC_009580	-	1269	4.6966	0.0287661
GeneID:786348	LOC786348	1757	5.50822	0.00108442
XLOC_012750	-	974	-4.74726	0.0240397
GeneID:100462649	GYPB	711	3.67128	0.0027072
GeneID:112444325	PRRT2	2870	2.35077	0.0220048
XLOC_001115	-	1515	-4.11667	0.0216809
GeneID:537277	SCN8A	11419	-1.87268	0.0142036
GeneID:618956	SERPINB4	1617	5.37768	0.00156317
GeneID:789748	LOC789748	2055	-2.55949	0.00155696
GeneID:526461	IFITM5	720	-2.00051	6.51454e-06
GeneID:112445512	LOC112445512	4096	-5.84843	0.0246152
XLOC_023567	-	1580	3.23284	0.00487647
GeneID:527964	PARD3	2690	1.82709	0.00842711
GeneID:512637	ADGRF1	3498	-1.50643	0.000830694
GeneID:404107	DEFB13	431	-2.66745	0.000277985
GeneID:616916	REEP1	560	4.31245	0.016087
XLOC_002528	-	1626	-2.79607	0.0266737
XLOC_025508	-	556	5.2317	0.0289602
GeneID:528412	LOC528412	4259	-1.42757	0.0362575
GeneID:618541	LOC618541	1592	2.01101	5.27709e-11
GeneID:540561	TTN	101574	1.77527	0.0461342
GeneID:112442215	LOC112442215	2045	-2.73653	0.0247908
XLOC_007039	-	805	-4.15964	0.0468343
GeneID:509241	DPYS	2435	1.72105	0.0462656
GeneID:112441507	LOC112441507	2865	-2.11027	0.00310259
XLOC_013980	-	1179	1.62435	0.031722
XLOC_019454	-	4291	-1.40448	0.00517999
GeneID:100298356	LOC100298356	2713	-2.11994	0.00396683
GeneID:521987	IFI47	1740	2.85696	1.09936e-13
XLOC_014848	-	976	-3.3972	0.0331451
GeneID:100848191	LTBP4	3496	4.98342	0.00134104
GeneID:112442593	LOC112442593	2706	1.88182	0.0344361
GeneID:281889	KRT17	1568	2.95362	0.0422753
GeneID:616019	MSMB	610	5.19812	0.0489892
XLOC_002367	-	1572	4.94193	0.025662
GeneID:513215	CCDC196	1491	5.14339	0.0364224
GeneID:100848266	TMEM200B	2509	1.56634	0.00169309
GeneID:515421	MYL6B	936	2.08106	0.00460573
GeneID:534850	FAM171A1	3755	2.23638	0.0152737
GeneID:104969002	LOC104969002	4004	-2.70766	0.0111124
XLOC_019843	-	1060	5.1432	0.00997934
GeneID:112443434	LOC112443434	6768	-2.88806	0.0357839
GeneID:512439	HBA	615	4.4338	0.0431809
GeneID:112448012	LOC112448012	348	4.07115	0.00433069
XLOC_007047	-	1026	-3.79576	0.0228877
XLOC_004263	-	1113	3.87659	0.0444905
GeneID:338074	AOX1	1023	7.29197	0.0165735
GeneID:538700	BOLA-DRB2	1215	-1.79627	0.000358303
GeneID:101903567	LOC101903567	429	1.77799	0.0220087
GeneID:507138	IFI27	953	2.00992	0.001878
GeneID:107132958	LOC107132958	2213	7.57972	1.34859e-05
XLOC_027398	-	1646	5.33386	0.00604617
GeneID:100847861	LOC100847861	3249	-1.56699	0.0113899
XLOC_003998	-	5169	5.97356	1.23142e-13
GeneID:101906344	LOC101906344	1497	5.88076	0.000283751
XLOC_016043	-	3339	-1.59132	0.0317746
XLOC_001231	-	1114	1.8869	0.0296329
GeneID:112447385	LOC112447385	1615	-1.69133	0.0363641
GeneID:112442223	LOC112442223	418	-6.51624	0.0471851
GeneID:515359	CA5A	2281	4.33375	0.0134709
XLOC_031188	-	1387	4.55549	0.0224788
GeneID:506634	LOC506634	1064	4.5689	0.0330589
XLOC_028103	-	953	5.52954	0.0163929
GeneID:525795	AGRN	7091	-1.44534	0.036195
GeneID:615388	CD300LG	2612	4.57048	1.32946e-05
GeneID:783362	LOC783362	916	1.99571	0.000200706
XLOC_019039	-	865	-3.07091	0.0117996
GeneID:617420	ISG12(B)	787	3.8345	0.0408793
GeneID:511106	LOC511106	1664	5.00135	0.00205277
GeneID:784305	LOC784305	5737	2.75537	0.0124717
GeneID:515049	NECAB2	1685	1.70224	0.0151938
XLOC_031303	-	1694	-1.46026	0.0301543
GeneID:104969513	LOC104969513	3584	-1.63821	0.0222314
GeneID:112444649	LOC112444649	410	2.33443	0.0135939
GeneID:782367	LOC782367	1726	1.95218	5.73161e-05
GeneID:515091	IFIT5	3217	-1.44837	0.0140893
GeneID:100299180	LOC100299180	3019	-1.40734	0.00998354
GeneID:524576	LOC524576	3435	-1.52772	0.0180017
XLOC_022908	-	1208	4.69444	0.0274777
XLOC_029760	-	600	4.56662	0.0470119
GeneID:100847832	LOC100847832	1095	-2.7141	0.0151779
XLOC_004238	-	1077	-2.50299	0.0395228
XLOC_025718	-	2011	-2.1663	0.000771756
GeneID:513154	APLP1	2435	-1.79995	0.00227482
XLOC_029758	-	769	5.31627	0.0257735
XLOC_005268	-	1343	-2.66096	0.00934234
GeneID:533088	GPX2	1069	4.8312	0.0359901
GeneID:100335268	LOC100335268	649	4.65506	0.0416876
GeneID:100336680	MEGF11	7451	-1.66659	0.0177978
XLOC_013989	-	1991	-1.53822	0.049946
GeneID:615123	SBK2	1679	4.18224	0.0217012
XLOC_031089	-	1800	1.91461	0.0106227
XLOC_012692	-	1089	4.87462	0.0281418
XLOC_001196	-	1016	5.08291	0.0112609
GeneID:787904	LOC787904	2409	5.29045	0.0315609
GeneID:513608	ARG1	1709	3.35495	0.00291804
GeneID:789298	RBM44	2978	5.91748	0.0422037
GeneID:527520	HERC6	3745	-1.44181	0.0207837
GeneID:112447494	LOC112447494	1689	3.85433	0.00712207
GeneID:112449072	LOC112449072	2532	5.87444	0.00929781
GeneID:101905575	LOC101905575	1534	5.96052	0.0136295
GeneID:507431	ECH1	937	-1.42953	0.0393806
GeneID:112449544	LOC112449544	967	2.47255	0.000205484
GeneID:784268	TNFRSF17	2139	1.81003	0.0156286
GeneID:536989	PLXDC1	2748	-1.43188	0.00578439
XLOC_017962	-	790	-4.47714	0.0207238
GeneID:529660	OAS2	5560	-2.92086	0.0284573
XLOC_019900	-	630	2.2145	0.0367524
GeneID:112445511	LOC112445511	3099	2.3012	0.0267532
XLOC_001225	-	1636	5.06399	0.0371633
XLOC_024578	-	1461	4.5637	0.0154036
XLOC_021503	-	312	4.48864	0.0101351
GeneID:281754	EPB42	2475	1.63345	0.0378669
GeneID:537784	PKP2	3046	1.9998	0.0265044
XLOC_011020	-	2196	-2.13271	0.0341465
GeneID:512913	IFI6	686	-1.41561	0.00230576
XLOC_004302	-	923	5.38129	0.00607669
GeneID:107131803	LOC107131803	1400	8.37525	4.19345e-07
GeneID:104969366	LOC104969366	1653	-2.99792	0.047767
XLOC_004169	-	650	-5.1139	0.0324327
XLOC_004135	-	2134	2.11646	0.0387902
XLOC_016024	-	3364	-1.86837	0.0105241
XLOC_006983	-	1159	1.57498	0.0148319
GeneID:512036	ZNF449	1605	-4.85393	0.0464982
GeneID:616909	TTC7B	1673	1.48254	0.0413141
GeneID:104976311	SCT	901	4.37225	0.000687434
GeneID:282495	BOLA-DQB	1228	-1.91611	0.00209049
GeneID:511695	LOC511695	1790	7.2641	0.0085069
XLOC_004417	-	2614	2.33198	0.0358388
XLOC_016048	-	2806	-3.03369	0.0306622
XLOC_001168	-	284	10.0276	0.00533249
GeneID:530315	EGF	3648	-4.93729	0.0013059
GeneID:281184	ASZ1	1718	4.98166	0.0159602
GeneID:112447082	LOC112447082	1410	-5.14972	0.0239912
XLOC_009631	-	1701	1.83818	0.0354696
XLOC_028854	-	381	4.74814	0.0409469
XLOC_014793	-	986	4.67144	0.0308867
GeneID:282653	AQP1	2703	4.9617	0.0332164
XLOC_026062	-	4128	-2.93138	0.000196258
GeneID:112446742	LOC112446742	2629	2.73516	0.0306437
XLOC_031307	-	610	-4.85782	0.0485658
GeneID:101906408	LOC101906408	3889	-1.87299	0.000991033
XLOC_026638	-	1050	1.62974	0.00876293
GeneID:507162	APOBEC3Z1	1268	-2.23601	0.0466473
XLOC_018450	-	3585	2.33294	0.000500839
GeneID:281904	LOXL4	3608	-3.39122	0.0288551
XLOC_027440	-	777	2.14863	0.0399434
XLOC_001123	-	384	-4.99809	0.0498955
GeneID:112449087	LOC112449087	1203	-1.76197	0.0389135
GeneID:512869	LOC512869	16595	-2.21278	0.0392603
GeneID:281170	FRZB	2406	1.56906	0.0192069
XLOC_030966	-	2463	2.66218	0.0439372
GeneID:112449386	LOC112449386	2240	-3.52801	0.00694133
GeneID:516135	SLC2A10	2257	2.95644	0.0322601
GeneID:527528	IFIT2	3133	-1.76567	0.00649727
GeneID:112443009	LOC112443009	2001	-1.62277	0.000461222
XLOC_026058	-	844	4.66538	0.0354045
XLOC_024307	-	4391	-1.5862	0.0239905
GeneID:100140403	LOC100140403	1573	2.2597	0.0395066
XLOC_001434	-	3314	-6.287	0.000361585
GeneID:112443819	LOC112443819	1383	1.59772	0.00413491
GeneID:508632	COL4A2	5338	2.4985	0.000845672
GeneID:100140603	HBM	529	4.3382	0.0277444
XLOC_028694	-	1990	-3.92925	0.0218741
GeneID:534069	TGFB2	3815	2.83214	0.000659847
XLOC_030903	-	1365	-2.1305	0.0335511
GeneID:100125282	CDHR5	3183	2.03553	7.62714e-05
GeneID:767992	SSX5	1010	4.58011	0.0230043
