# Supplementary material for: Transcriptome Analysis Reveals Potential Regulatory Genes Related to Heat Tolerance in Holstein Dairy Cattle
Source: Genes (Basel). 2020 Jan 7;11(1):68. doi: 10.3390/genes11010068 (PMC7017222; doi:10.3390/genes11010068)
Supplement: Supplementary file 1 [file genes-11-00068-s001.zip › Supplementary File for Genes/S6 Table.xlsx]

## Sheet: GO and KEGG
The GO and KEGG analysis of DEGs.
GO_class	GO ID	GO_term	Hit_number	Background number	P-Value	Q-Value
Biological Process	GO:0006595	polyamine metabolic process	14	619	4.87601e-06	0.000943021
Biological Process	GO:0008215	spermine metabolic process	14	613	4.35964e-06	0.000943021
Biological Process	GO:0015669	gas transport	4	19	2.77697e-06	0.000943021
Biological Process	GO:0097164	ammonium ion metabolic process	15	708	4.76646e-06	0.000943021
Molecular Function	GO:0016647	oxidoreductase activity, acting on the CH-NH group of donors, oxygen as acceptor	14	610	4.12022e-06	0.000943021
Molecular Function	GO:0052899	N(1),N(12)-diacetylspermine:oxygen oxidoreductase (3-acetamidopropanal-forming) activity	14	608	3.96719e-06	0.000943021
Molecular Function	GO:0052901	spermine:oxygen oxidoreductase (spermidine-forming) activity	14	608	3.96719e-06	0.000943021
Molecular Function	GO:0052902	spermidine:oxygen oxidoreductase (3-aminopropanal-forming) activity	14	608	3.96719e-06	0.000943021
Molecular Function	GO:0052903	N1-acetylspermine:oxygen oxidoreductase (3-acetamidopropanal-forming) activity	14	608	3.96719e-06	0.000943021
Molecular Function	GO:0052904	N1-acetylspermidine:oxygen oxidoreductase (3-acetamidopropanal-forming) activity	14	608	3.96719e-06	0.000943021
Biological Process	GO:0006576	cellular biogenic amine metabolic process	14	632	6.18588e-06	0.000996958
Molecular Function	GO:0016645	oxidoreductase activity, acting on the CH-NH group of donors	14	630	5.96593e-06	0.000996958
Biological Process	GO:0044106	cellular amine metabolic process	14	667	1.13975e-05	0.0016956
Biological Process	GO:0009308	amine metabolic process	14	674	1.28166e-05	0.00177053
Cellular Component	GO:0005777	peroxisome	14	704	2.08334e-05	0.00251823
Cellular Component	GO:0042579	microbody	14	704	2.08334e-05	0.00251823
Molecular Function	GO:0016491	oxidoreductase activity	19	1271	3.43233e-05	0.00390478
Cellular Component	GO:0005833	hemoglobin complex	3	13	4.05666e-05	0.00435866
Biological Process	GO:0015671	oxygen transport	3	16	7.85135e-05	0.00736446
Biological Process	GO:0055114	oxidation-reduction process	20	1473	7.99657e-05	0.00736446
Molecular Function	GO:0005344	oxygen transporter activity	3	16	7.85135e-05	0.00736446
Molecular Function	GO:0004866	endopeptidase inhibitor activity	5	147	0.000135922	0.0119488
Molecular Function	GO:0061135	endopeptidase regulator activity	5	153	0.000169128	0.0142215
Molecular Function	GO:0019825	oxygen binding	3	22	0.000210957	0.0169996
Molecular Function	GO:0030414	peptidase inhibitor activity	5	161	0.000223046	0.0172548
Molecular Function	GO:0061134	peptidase regulator activity	5	184	0.000456055	0.0339235
KEGG Pathway	Gene Number	Background number	P-Value	Q-Value	Pathway ID
Nucleotide excision repair	18	634	9.01139e-08	6.93877e-06	ko03420
Bile secretion	7	121	1.1747e-05	0.000452259	ko04976
ABC transporters	6	98	3.68652e-05	0.000946207	ko02010
cAMP signaling pathway	6	255	0.0056725	0.109196	ko04024
Hematopoietic cell lineage	4	132	0.00989387	0.132632	ko04640
Intestinal immune network for IgA production	3	71	0.010335	0.132632	ko04672
Antigen processing and presentation	3	98	0.0243388	0.267727	ko04612
Vitamin B6 metabolism	1	8	0.0495575	0.47699	ko00750
Regulation of actin cytoskeleton	3	288	0.275142	0.602571	ko04810
Adherens junction	1	77	0.387492	0.602571	ko04520
Focal adhesion	2	212	0.389225	0.602571	ko04510
Tight junction	3	174	0.0984431	0.602571	ko04530
Endocytosis	3	275	0.252927	0.602571	ko04144
Phagosome	2	191	0.341418	0.602571	ko04145
Cell adhesion molecules (CAMs)	3	271	0.246146	0.602571	ko04514
Cytokine-cytokine receptor interaction	4	332	0.159573	0.602571	ko04060
ECM-receptor interaction	2	89	0.109238	0.602571	ko04512
FoxO signaling pathway	2	139	0.219935	0.602571	ko04068
Hippo signaling pathway -fly	1	72	0.36764	0.602571	ko04391
Hippo signaling pathway	2	164	0.278481	0.602571	ko04390
MAPK signaling pathway	4	330	0.157175	0.602571	ko04010
PI3K-Akt signaling pathway	4	462	0.335745	0.602571	ko04151
Rap1 signaling pathway	4	299	0.121896	0.602571	ko04015
Ras signaling pathway	3	324	0.337433	0.602571	ko04014
Arginine and proline metabolism	1	51	0.27706	0.602571	ko00330
Arginine biosynthesis	1	20	0.119366	0.602571	ko00220
Glycine, serine and threonine metabolism	1	44	0.244097	0.602571	ko00260
Tryptophan metabolism	1	48	0.263111	0.602571	ko00380
Tyrosine metabolism	1	39	0.219645	0.602571	ko00350
Valine, leucine and isoleucine degradation	1	54	0.290747	0.602571	ko00280
Nitrogen metabolism	1	19	0.113748	0.602571	ko00910
Glycosaminoglycan degradation	1	29	0.168365	0.602571	ko00531
Nicotinate and nicotinamide metabolism	1	37	0.209646	0.602571	ko00760
Pantothenate and CoA biosynthesis	1	20	0.119366	0.602571	ko00770
Porphyrin and chlorophyll metabolism	1	44	0.244097	0.602571	ko00860
Retinol metabolism	1	72	0.36764	0.602571	ko00830
beta-Alanine metabolism	1	35	0.19952	0.602571	ko00410
Glutathione metabolism	1	62	0.326003	0.602571	ko00480
Biosynthesis of amino acids	1	78	0.391387	0.602571	ko01230
Drug metabolism - cytochrome P450	1	68	0.3513	0.602571	ko00982
Drug metabolism - other enzymes	1	45	0.248896	0.602571	ko00983
Cardiac muscle contraction	1	80	0.399105	0.602571	ko04260
Renin secretion	1	72	0.36764	0.602571	ko04924
Thyroid hormone synthesis	1	77	0.387492	0.602571	ko04918
Aldosterone-regulated sodium reabsorption	1	65	0.338771	0.602571	ko04960
Proximal tubule bicarbonate reclamation	1	23	0.136009	0.602571	ko04964
Cytosolic DNA-sensing pathway	1	76	0.383571	0.602571	ko04623
Natural killer cell mediated cytotoxicity	3	199	0.132289	0.602571	ko04650
NOD-like receptor signaling pathway	2	172	0.297233	0.602571	ko04621
Th17 cell differentiation	2	119	0.174012	0.602571	ko04659
Th1 and Th2 cell differentiation	2	107	0.147325	0.602571	ko04658
Peroxisome	1	89	0.432653	0.610769	ko04146
ErbB signaling pathway	1	90	0.436264	0.610769	ko04012
TGF-beta signaling pathway	1	90	0.436264	0.610769	ko04350
Protein digestion and absorption	2	224	0.415871	0.610769	ko04974
Gap junction	1	100	0.471144	0.621841	ko04540
HIF-1 signaling pathway	1	108	0.497501	0.621841	ko04066
Arachidonic acid metabolism	1	106	0.491036	0.621841	ko00590
Pyrimidine metabolism	1	103	0.481185	0.621841	ko00240
Pancreatic secretion	1	100	0.471144	0.621841	ko04972
IL-17 signaling pathway	1	97	0.460911	0.621841	ko04657
RIG-I-like receptor signaling pathway	1	109	0.500703	0.621841	ko04622
TNF signaling pathway	1	119	0.531629	0.649769	ko04668
Toll-like receptor signaling pathway	1	123	0.543461	0.653852	ko04620
Cell cycle	1	130	0.563459	0.667482	ko04110
Oxidative phosphorylation	1	137	0.582588	0.669541	ko00190
Vascular smooth muscle contraction	1	137	0.582588	0.669541	ko04270
Signaling pathways regulating pluripotency of stem cells	1	155	0.628047	0.693846	ko04550
Neuroactive ligand-receptor interaction	2	339	0.635952	0.693846	ko04080
Osteoclast differentiation	1	160	0.63978	0.693846	ko04380
Oxytocin signaling pathway	1	154	0.625656	0.693846	ko04921
Phospholipase D signaling pathway	1	165	0.651146	0.696364	ko04072
RNA transport	1	186	0.695126	0.717657	ko03013
Axon guidance	1	187	0.697078	0.717657	ko04360
Chemokine signaling pathway	1	188	0.699017	0.717657	ko04062
Jak-STAT signaling pathway	1	225	0.762731	0.772767	ko04630
Taste transduction	2	576	0.883863	0.883863	ko04742
